# Supplementary material for: A meta-analysis of obstetric and neonatal outcomes in patients after treatment of hysteroscopic adhesiolysis
Source: Front Endocrinol (Lausanne). 2023 Mar 24;14:1126740. doi: 10.3389/fendo.2023.1126740 (PMC10080075; doi:10.3389/fendo.2023.1126740)
Supplement: Supplementary file 9 [file Table_1.xlsx]

## Sheet: Sheet1
Supplementary Table1: Basic information of included papers
序号	authors	design	country	year	number of subjects		mean age(yr)	mean duration of follow-up(month)	method of conception		pregnancy of rate	live birth rate	preterm birth rate	term	ongoing pregnancy	miscarriage	pregnancy loss				pregnancy complications
					normal	asherman syndrome			natural	ART							Early pregnancy loss	Ectopic Pregnancy	Mid-trimester loss	stillbirth	hyperemesis gravidarum	Gestational Hypertension	Gestational Diabetes	intrahepatic cholestasis of pregnancy	placenta previa	placental abruption	placenta accreta	placenta increta	oligohydramnios	polyhydramnios	retained placenta	postpartum hemorrhage	intrauterine growth restricition
1	Bent Brandt Hansen	case series	denmark	2022		43	36(28-45)				31/38	24/38	4/24	20/24											1/24
2	Yuxue Zhang	retrospective study	china	2021		265					190/265	139/265	11/139	128/139			41/190	4/190	5/190	1/190		6/140	10/140	2/140	1/140		27/139	0/140	1/140			4/140	2/140
3	Saeed Baradwan	retrospective study	saudi arabia	2022		41	32.2±4.6	24month	12/22	10/22	22/41						6/22	2/22
4	Luping Zhang	retrospective cohort study	china	2020	296	74	IUA: 30.45±4.26; normal: 30.57±4.11				IUA: 74/74; normal: 296/296	73/74	IUA: 5/74; normal: 18/296			IUA: 1/74; normal: 1/296				IUA: 1/75; normal: 1/300		IUA: 1/74; normal: 5/296			IUA: 6/74; normal: 6/296	IUA: 0/74; normal: 2/296	IUA: 13/74; normal: 4/296	IUA: 4/74; normal: 2/296				IUA: 16/74; normal: 10/296	IUA: 1/75; normal: 7/300
5	Yuqing Wang	retrospective cohort study	china	2020	1605	535	IUA: 33.36±5.20; normal: 33.32±5.14				IUA: 271/535; normal: 766/1605	IUA: 199/535; normal: 607/1605	IUA: 27/199; normal: 82/607			IUA: 72/271; normal: 159/766		IUA: 5/271; normal: 21/766				IUA: 9/271; normal: 19/766	IUA: 6/271; normal: 17/766		IUA: 1/271; normal: 3/766
6	Jennifer Wang	retrospective cohort study	america	2020		40	35.8		26	14	40/40										1/43	8/43	1/43		2/43	0/43	5/43	0/43	2/43	3/43		14/43	4/43
7	Perrine Capmas	retrospective study	france	2020		112	34.3		50/58	8/58	58/112	46/112				10/58		2/58
8	Peter Movilla	a retrospective cohort study	america	2020		45	36.6±4.16			45.90个ET	27/85,＜7mm:9/85; ≥7mm：18/85		9/85,＜7mm: 4/85; ≥7mm：5/85	11/85,＜7mm: 2/85; ≥7mm：9/85		7/85,＜7mm: 3/85; ≥7mm：4/85		1/85,＜7mm: 0/85; ≥7mm：1/85									4/22
9	Xiaoyan Mao	RCT	china	2019		306	36.17			271	62/271							2/62
10	Saseed Baradwan	a case-control study	saudi arabia	2018	42	14	30.5		IUA:8,normal:24	IUA: 6, normal: 18	14/14	13/14	IUA:14/42; normal:5/14							IUA: 1/14; normal: 0/42					IUA: 1/14; normal: 0/42						IUA:4/14;normal:2/42	IUA: 1/14; normal: 4/42
11	Saseed Baradwan	retrospective cohort study	saudi arabia	2018		41	32.24±4.61	24month	≤5mm：11/26；＞5mm：4/15	≤5mm：15/26；＞5mm：11/15	≤5mm：10/26；＞5mm：12/15	14/41	≤5mm：2/10；＞5mm：3/10	≤5mm：3/10；＞5mm：6/10		≤5mm：5/10；＞5mm：1/10		≤5mm：0/10；＞5mm：2/10
12	Yuqing Chen	prospective study	china	2017		97	31.05		28/43	15/43	43/97	27/97				16/43									1/27		1/27					2/27
13	Wenzhi Xu	retrospective	china	2017		151		12-84month	57/108	51/108	108/151	80/151	7/80	73/80			17/108	6/108	5/108						2/80		2/80		3/80		13/80
14	Rebecca Deans	retrospective study	australia	2017		154	36				98/124	79/124	23/72			29/124									7/85		7/85					13/85
15	Limei Chen	retrospective, cross-sectional study	china	2016		332	28.4±6.1				160/330	140/330	5/140	135/140	5/160	15/160																11/140
16	Shilpa Bhandari	prospective cohort study	india	2015		60	30.1±5.5				16/60	10/60	2/10		2/16	3/16											0/10				1/10	1/10
17	T.Thubert	RCT	France	2015		90		45.2months			29/73					9/29											abnormal:2/20
18	Songshu Xiao	retrospective descriptive study	china	2014		475		6-60month			314/475	201/475	60/201	141/201	48/475	60/475		5/475							12/201		+increta,residual:64/201					51/201
19	Dongmei Song	retrospective cohort study	china	2014		76					20/76	+ongoing:14/76				5/20		1/20									1/20
20	Nari Yamamoto	retrospective study	japan	2013		27（infertility n=16）	35.4±5.0		5	4	9/16			3/9		2/9		1/9
21	K.K.Roy	retrospective clinical analysis	india	2009		89	28.4				36/89	31/89	4/36	28/36		4/36				1/36(34w宫内死亡)							4/31					4/31
22	Dan Yu	retrospective study	china	2008		85	31.1(22-43)				39/85	25/85			5/39	8/39											5/25					2/25
23	Augus J.M.Thomson	retrospective uncontrolled cohort study	australia	2006		17					9/17	8/17															1/8
24	Herve Fernandez	retrospective cohort study	france	2006		64	36.1±6.1	41month			28/64	21/64					3/28		4/28								2/21
25	Konstantinos A Zikopoulous	retrospective study	belgium	2004		46	33.6±0.7	39.2±4.5	13/20	7/20	46/46	20/46		10/20													2/20
26	Sylvie Capella-allouc	retrospective case report series	france	1999		28	34.7	31month	11/28	1/28	12/28	9/28					2/15		3/15								1/15					1/15
27	Zuanchong C.Feng	retro	china	1998		186		＞12month			156/178					11/156											1/145				3/145
28	P.Roge	retrospective study	france	1996		50		6-46month			28/50	24/50	6/24	18/24		10/34		0/34									1/24
29	Rafael F.valle	case series	america	1988		187	26(20-39)				143/187	114/187		114/143		26/187		3/187									1/114
30	Andrew Friedman	retrospective study	america	1986		30					24/30					1/24												1/23
31	Charles M.MARCH	retrospective study	america	1981		38(conceive 43)		6-36month			43	34/43	1/34	33/34		9/43									1/34		0/34	0/34
32	Osamu Sugimoto	retro	japan	1978		192					79/82	47/82		45/79	2/79	29/79															8/45
